# Supplementary material for: Natural Adeno-Associated Virus Serotypes and Engineered Adeno-Associated Virus Capsid Variants: Tropism Differences and Mechanistic Insights
Source: Viruses. 2024 Mar 12;16(3):442. doi: 10.3390/v16030442 (PMC10975205; doi:10.3390/v16030442)
Supplement: Supplementary file 1 [file viruses-16-00442-s001.zip]

Archive with 1 entries (1 files):
- viruses-2791372-Supplementary Table S1.xlsx
