# Supplementary material for: Natural Adeno-Associated Virus Serotypes and Engineered Adeno-Associated Virus Capsid Variants: Tropism Differences and Mechanistic Insights
Source: Viruses. 2024 Mar 12;16(3):442. doi: 10.3390/v16030442 (PMC10975205; doi:10.3390/v16030442)
Supplement: Supplementary file 1 [file viruses-16-00442-s001.zip › viruses-2791372-Supplementary Table S1.xlsx]

## Sheet: Sheet1
	AAV CAPSID VARIANT NAME	SEROTYPE	REGION MUTATED	MUTATION TYPE	AA POSITION	RESIDUES	VALIDATED ANIMAL SPECIES	REPORTED TROPISM PREFERENCE	REPORTED TARGETED CNS REGIONS	REPORTED RECEPTOR	REFERENCES
	AAV1-X1	AAV1	VR-VIII	Insertion	588	GNNTRASV	CBA/J mouse, human cells in vitro	CNS (endothelial cells), human brain endothelial cells			[252]
	AAV1RX	AAV1	VR-I	Insertion	268	G from AAVrh.10	C57BL/6J mouse	CNS (neurons, glia, endothelial cells, with neuronal bias)	Cortex, hippocampus, dentate gyrus, thalamus, hypothalamus, striatum, amygdata (mouse via IV)	SIA	[119, 295]
				Substitution	263-266, 269-270, 274	SAST>NGTS, AS>ST, H>T (from AAVrh.10)
	AAV-BR1	AAV2	VR-VIII	Insertion	588	NRGTEWD	FVB/N and C57BL/6 mouse, human cells in vitro	CNS (endothelial cells and neurons), spinal cord, liver de-targeted, human brain endothelial cells	Cortex, cerebellum, olfactory bulb, striatum (mouse via IV)		[267]
	rAAV2-retro	AAV2	VR-VIII	Insertion	587	LADQDYTKTA	C57BL/6J mouse	CNS, spinal cord			[268]
				Substitution	382, 708	N>D, V>I
	7m8	AAV2	VR-VIII	Insertion	587	LALGETTRP	C57BL/6 mouse, cynomolgus macaque	Eye (RGC, Müller cells, amacrine cells, bipolar cells, rods, cones, and RPE (mouse). Photoreceptors but not RPE (cynomolgus macaque))			[231]
	K912	AAV2	VR-VIII	Insertion	588	LAPDSTTRSA flanked by linker sequences LA and A	Canine, cynomolgus macaque, marmoset	Eye (photoreceptors and RPE (canines). Rods, cons, RGC and Müller glia (marmoset, cynomolgus macaque))			[271]
	AAV2-NSSRDLG	AAV2	VR-VIII	Insertion	588	NSSRDLG	NMRI mice	Heart			[374]
	AAV r3.45	AAV2	VR-VIII	Insertion	587	LATQVGQKTA	Fischer 344 rat, BALB/c mouse, human cells in vitro	CNS (neural stem cells), human neural stem cells			[257, 258]
			Cap	Substitution	719	V>M
	AAV-GMN	AAV2	VR-VIII	Insertion	587	GMNAFRA	LINCL mice	CNS			[375]
	AAV-PFG	AAV2	VR-VIII	Insertion	587	WPFYGTP	MPS VII mice	CNS			[375]
	AAV-QPE	AAV2	VR-VIII	Insertion	587	QPEHSST	WKY Rat	CNS		Not HSPG	[279]
	AAV-VNT	AAV2	VR-VIII	Insertion	587	VNTANST	WKY Rat	Lung		Not HSPG	[279]
	AAV2-ESGHYGF	AAV2	VR-VIII	Insertion	588	ESGHYGF	FVB/N mouse	Lung (endothelial cells)			[280]
	AAV2-CVGSPCG	AAV2	VR-VIII	Insertion	588	CVGSPCG	FVB/N mouse	Heart			[280]
	Li-A	AAV2	[VR-I], [VR-IV], [VR-V]	Substitution	[263, 444], [450-452, 454-455, 459, 461], [492-494, 499-500]	[Q>A, Y>F], [TPS>SEG, TT>SL, R>S, Q>G], [SAD>DGE, EY>DF]	C57BL/6J and BALB/c mouse	Liver			[230]
	Li-C	AAV2	[VR-I], [VR-V]	Substitution	[263], [500, 503, 507]	[Q>A], [Y>F, T>P, K>T]	C57BL/6J and BALB/c mouse	Liver			[230]
	MNM004	AAV2	VR-VIII	Insertion	587	VMSVLLVDTDATQQ	Rat	CNS	Cortex, thalamus, substantia nigra (rat via local injection)		[301]
	MNM023	AAV2	VR-VIII	Insertion	587	QQIAAGPTEGAPSV	Rat	CNS			[301]
	MNM008	AAV2	VR-VIII	Insertion	587	SFTSPLHKNENTVS	Rat	CNS			[301]
	MNM009	AAV2	VR-VIII	Insertion	587	FSKVSAETQASPPE	Rat	CNS			[301]
	MNM017	AAV2	VR-VIII	Insertion	587	SIPGFPAEGSIPLP	Rat, rat and human cells in vitro	CNS, primary rat neurons and astrocytes and human primary astrocytes			[301]
	AAV2.5	AAV2	VR-I	Insertion	265	T	Sprague-Dawley rat, cynomolgus macaque	CNS, spleen de-targeted	Hypothalamus, Sylvian aqueduct, subcommissural organ and ventricles (rat vis CSF)		[208, 290]
			[VR-I], [VR-IX]	Substitution	[263], [705, 708, 716]	[Q>A], [N>A, V>A, T>N] (from AAV1)
	AAV2G9	AAV2	[VR-IV], [VR-V]	Substitution	[464, 467, 469, 470, 471, 472, 474], [500, 501]	[Q>V, A>P, D>N, I>M, R>A, D>V, S>G], [Y>F, S>A]	BALB/c mouse	Heart, skeletal muscle			[292]
	AAV2i8	AAV2	VR-VIII	Substitution	585-590	RGNRQA>QQNTAP from AAV8	BALB/c mouse	Skeletal muscle, liver de-targeted			[291]
	AAV2i8G9	AAV2i8	[VR-IV], [VR-V]	Substitution	[464, 467, 469, 470, 471, 472, 474], [500, 501]	[Q>V, A>P, D>N, I>M, R>A, D>V, S>G], [Y>F, S>A]	BALB/c mouse	Heart, skeletal muscle, liver de-targeted			[292]
	AAV3B-GA	AAV3B	VR-I	Substitution	265	G>A	C57BL/6 mouse	Liver			[304]
	AAV4.18	AAV4	[VR-V], [VR-VIII]	Substitution	[492, 503], [585]	[K>E, K>E], [N>S]	BALB/c mouse, African green monkey kidney cells in vitro	CNS (migrating progenitors, neuroblasts and microvasculature but not endothelial cells or mature neurons (mouse)), African green monkey kidney CV-1 cells	Broad (neonatal mouse via ICV)	Alpha 2,8-linked PSA, not alpha 2,3-linked SIA	[288, 289]
	AAV-PHP.B	AAV9	VR-VIII	Insertion	588	TLAVPFK	C57BL/6J, FVB/NJ, 129S1/SvlmJ, SJL/J, AKR/J and DBA/2J mouse, Sprague-Dawley rat (not in BALB/cJ, BALB/cByJ, A/J, NOD/ShiLtJ, NZO/HILtJ, C3H/HeJ or CBA/J mouse)	CNS (oligodendrocytes, neurons and endothelial cells (ssAAV). Astrocytes and neurons (scAAV)), spinal cord	Broad (mouse via IV). Cortex, hippocampus, cerebellum (rat via ICV)	Ly6A	[236, 240-243]
	AAV-PHP.eB	AAV-PHP.B	VR-VIII	Substitution	587-588	AQ>DG	C57BL/6J, C57BL/6N, 129T2/SvEmsJ mouse, Fisher and Long-Evans rat	CNS (neurons, astrocytes and oligodendrocytes, with neuronal bias), liver de-targeted	Preferentially cortex (adult mice via IV)	Ly6A, FAM234A, not Ly6C1. AAVR	[237, 242, 259, 313, 315]
	AAV.CAP-B10	AAV-PHP.eB	VR-IV	Substitution	453-459	NGSGQNQ>DGAATKN	C57BL/6J mouse, marmoset	CNS (neurons, astrocytes and oligodendrocytes, with neuronal bias), spinal cord, liver de-targeted	Preferentially cortex over striatum and cerebellum (adult mice via IV). Cortex and sub-cortex, cerebellum (adult marmoset via IV).	Ly6A, not Ly6C1	[245, 259]
	AAV.CAP-B22	AAV-PHP.eB	VR-IV	Substitution	453-459	NGSGQNQ>DGQSSKS	C57BL/6J mouse, marmoset	CNS (astrocyte bias)	Broad (mouse via IV). Cortex (adult marmoset via IV)	Ly6A, FAM234A, not Ly6C1. AAVR	[245, 259, 315]
	AAV-PHP.B2	AAV9	VR-VIII	Insertion	588	SVSKPFL	C57BL/6J mouse	CNS (neurons and glia)	Broad (mouse via IV)		[236]
	AAV-PHP.B3	AAV9	VR-VIII	Insertion	588	FTLTTPK	C57BL/6J mouse	CNS (neurons and glia)	Broad (mouse via IV)		[236]
	AAV-PHP.A	AAV9	VR-VIII	Insertion	588	YTLSQGW	C57BL/6J mouse	CNS (astrocyte bias), liver de-targeted	Broad (mouse via IV)		[236]
	AAV-PHP.V1	AAV9	VR-VIII	Insertion	588	TALKPFL	C57BL/6J and FVB/NJ mouse, human cells in vitro	CNS (neurons, astrocytes, oligodendrocytes and endothelial cells, with endothelial cells bias), human brain endothelial cells	Thalamus (adult mice via IV)	Ly6A	[244, 252]
	AAV-PHP.V2	AAV9	VR-VIII	Insertion	588	TTLKPFL	C57BL/6J mouse	CNS (astrocytes, oligodendrocytes and endothelial cells, with endothelial cells bias)			[244]
	AAV-PHP.B4	AAV9	VR-VIII	Insertion	588	TLQIPFK	C57BL/6J mouse	CNS (neuronal and astrocytic bias)			[244]
	AAV-PHP.B7	AAV9	VR-VIII	Insertion	588	SIERPFK	C57BL/6J mouse	CNS (neuronal and astrocytic bias)			[244]
	AAV-PHP.B8	AAV9	VR-VIII	Insertion	588	TMQKPFI	C57BL/6J mouse	CNS (neuronal and astrocytic bias)	Thalamus (adult mice via IV)		[244]
	AAV-PHP.B5	AAV9	VR-VIII	Insertion	588	TLQLPFK	C57BL/6J mouse	CNS (neuronal and astrocytic bias)			[244]
	AAV-PHP.B6	AAV9	VR-VIII	Insertion	588	TLQQPFK	C57BL/6J mouse	CNS (neuronal and astrocytic bias)			[244]
	AAV-PHP.N	AAV9	VR-VIII	Insertion	588	TLAVPFS	C57BL/6J and FVB/NJ mouse	CNS (neuronal bias)	Preferentially thalamus over cortex, striatum or cerebellum (adult mice via IV)	Ly6A, Ly6C1	[244, 259]
				Substitution	589-590	AQ>NP
	AAV-PHP.AX	AAV-PHP.eB	VR-IV	Insertion	452-458	NTGSPYE	C57BL/6J, DBA/2J and FVB mouse	CNS (astrocytic bias)	Preferentially cortex (adult mice via IV)		[248]
	AAV-PHP.C1	AAV9	VR-VIII	Insertion	588	RYQGDSV	C57BL/6J and BALB/cJ mouse	CNS (astrocytic bias)		Ly6C1, not Ly6A	[244, 259]
	AAV-PHP.C2	AAV9	VR-VIII	Insertion	588	WSTNAGY	C57BL/6J and BALB/cJ mouse	CNS (astrocytic and endothelial cell bias and away from neurons)	Cortex, thalamus, cerebellum, hippocampus (mouse via IV)	Ly6C1, not Ly6A	[244, 259]
	AAV9-X1	AAV9	VR-VIII	Insertion	588	GNNTRASV	C57BL/6J, BALB/cJ, FVB/NJ and CBA/J mouse, human cells in vitro	CNS (endothelial cells), human brain endothelial cells, liver de-targeted inBALB/c and CBA/J mouse	Cortex, hippocampus, thalamus, midbrain (mouse via IV)	Not Ly6A	[244, 252]
	AAV9-X1.1	AAV9-X1	VR-IV	Substitution	453-459	NGSGQNQ>DGAATKN	C57BL/6J mouse, Lister Hooded rat, human cells in vitro and ex vivo, southern pig-tailed macaque ex vivo, rhesus macaque (not marmoset)	CNS (endothelial cells (mouse and rat). Neural bias (southern pig-tailed macaque ex vivo, rhesus macaque)), liver de-targeted (rhesus macaque), human brain endothelial cells	Cortex, hippocampus, cerebellum, lingual gyrus (neonate rhesus macaque via IV)	LRP6, GP2, not Ly6A. AAVR	[252, 315]
	AAV9-X1.4	AAV9-X1.1	VR-I	Substitution	272	N>A	C57BL/6J mouse	CNS (endothelial cells), liver de-targeted			[252]
	AAV9-X1.5	AAV9-X1.1	VR-V	Substitution	503	W>A	C57BL/6J mouse	CNS (endothelial cells), liver de-targeted			[252]
	AAV9.47	AAV9	Cap, VR-IV, VR-VII, VR-VIII	Substitution	414, 453, 557, 582	S>N, G>D, K>E, T>I	BALB/c mouse	CNS, liver de-targeted			[255]
	AAV-AS	AAV9.47	Cap	Insertion	138	19xA	C57BL/6J mouse, cat	CNS (neurons, glia and endothelial cells) and spinal cord in mouse, CNS (neurons and glia, with neuronal bias and no endothelial cells) and spinal cord (cat)	Broad but low in thalamus and hypothalamus (mouse via IV)		[256]
	AAV.CAP-Mac	AAV9	VR-VIII	Insertion	588	LNTTKPI	C57BL/6J, BALB/cJ and DBA/2J mouse, marmoset, rhesus macaque, African green monkey, human cells in vitro	CNS (neuronal and astrocytic bias (rhesus macaque and African green monkey). Endothelial cells (adult mouse, marmoset). Neurons, astrocytes and endothelial cells (neonatal mouse)), liver de-targeted (rhesus macaque), pluripotent stem cell derived human neurons	Cortex, striatum, hippocampus, preferentially thalamus, not amygdala (infant rhesus macaque via IV). Cortex, thalamus (adult rhesus macaque via IV). Cortex, subcortical regions including the putamen, thalamus, preferentially cerebellum (infant African Green monkeys via IV).	LRP6, GP2, not Ly6A. AAVR	[246, 315]
	AAV.CAP-C2	AAV9	VR-VIII	Insertion	588	ENHTKND	Marmoset, rhesus macaque	CNS, liver detargeted (rhesus macaque)			[246]
	AAV-F	AAV9	VR-VIII	Insertion	588	FVVGQSY	C57BL/6J and BALB/c mouse, human cells in vitro	CNS (astrocytes and neurons, with astrocytic bias), spinal cord, stem cell derived human neurons	Cortex, hippocampus, striatum, cerebellum, olfactory bulb (mouse via IV)	Ly6C1, not Ly6A	[263, 259]
	9P03	AAV9	VR-VIII	Insertion	588	TTEKPWL	C57BL/6J mouse	CNS (non-neuronal bias)	Cerebellum, brain stem, medulla, pons, hippocampus, thalamus, cortex, anterior olfactory nucleus, olfactory bulb (mouse via IV)		[265]
	9P08	AAV9	VR-VIII	Insertion	588	TLSQPFR	C57BL/6J mouse	CNS (non-neuronal bias)	Cerebellum, brain stem, medulla, pons, hippocampus, thalamus, cortex, anterior olfactory nucleus, olfactory bulb (mouse via IV)	Ly6A, Ly6C1	[259, 265]
				Substitution	587-588	AG>DG
	9P09	AAV9	VR-VIII	Insertion	588	TMDRPFK	C57BL/6J mouse	CNS (non-neuronal bias), liver de-targeted	Cerebellum, brain stem, medulla, pons, hippocampus, thalamus, cortex, anterior olfactory nucleus, olfactory bulb (mouse via IV)		[265]
				Substitution	587-588	AG>DG
	9P013	AAV9	VR-VIII	Insertion	588	GENPGRW	C57BL/6J mouse	CNS (non-neuronal bias)	Cerebellum, brain stem, medulla, pons, hippocampus, thalamus, cortex, anterior olfactory nucleus, olfactory bulb (mouse via IV)	Ly6C1, not Ly6A	[259, 265]
	9P016	AAV9	VR-VIII	Insertion	588	TADKPFR	C57BL/6J mouse	CNS (non-neuronal bias)	Cerebellum, brain stem, medulla, pons, hippocampus, thalamus, cortex, anterior olfactory nucleus, olfactory bulb (mouse via IV)	Ly6A, not Ly6C1	[259, 265]
				Substitution	587-588	AG>DG
	9P031	AAV9	VR-VIII	Insertion	588	WPTSYDA	C57BL/6J mouse	CNS (neuronal bias), spinal cord	Cerebellum, brain stem, medulla, pons, hippocampus, thalamus, cortex, anterior olfactory nucleus, olfactory bulb (mouse via IV)	CA-IV, not Ly6A, not Ly6C1	[259, 265]
	9P032	AAV9	VR-VIII	Insertion	588	TAIHLSS	C57BL/6J mouse	CNS (neuronal bias)	Cerebellum, brain stem, medulla, pons, hippocampus, thalamus, cortex, anterior olfactory nucleus, olfactory bulb (mouse via IV)		[265]
				Substitution	587-588	AG>DG
	9P033	AAV9	VR-VIII	Insertion	588	TGQVTGW	C57BL/6J mouse	CNS (neuronal bias), liver de-targeted	Cerebellum, brain stem, medulla, pons, hippocampus, thalamus, cortex, anterior olfactory nucleus, olfactory bulb (mouse via IV)	Ly6C1, not Ly6A	[259, 265]
				Substitution	587-588	AG>DG
	9P036	AAV9	VR-VIII	Insertion	588	SSSYYDA	C57BL/6J mouse	CNS (neuronal bias)	Cerebellum, brain stem, medulla, pons, hippocampus, thalamus, cortex, anterior olfactory nucleus, olfactory bulb (mouse via IV)	CA-IV, not Ly6A, not Ly6C1	[259, 265]
				Substitution	587-588	AG>DG
	9P039	AAV9	VR-VIII	Insertion	588	TGSTTGW	C57BL/6J mouse	CNS (neuronal bias), liver de-targeted	Cerebellum, brain stem, medulla, pons, hippocampus, thalamus, cortex, anterior olfactory nucleus, olfactory bulb (mouse via IV)	Ly6C1, not Ly6A	[259, 265]
				Substitution	587-588	AG>DG
	AAV-PHP.eC	AAV9	VR-VIII	Insertion	588	RYKGDSV	C57BL/6J, BALB/cJ and NOD/ShiLtJ mouse	CNS (neurons and astrocytes)	Cortex, thalamus, cerebellum, hippocampus (mouse via IV)	Ly6C1	[259]
				Substitution	587-588	AQ>SR
	AAV-PHP.S	AAV9	VR-VIII	Insertion	588	QAVRTSL	C57BL/6j mouse	PNS (neurons and astrocytes)			[237]
	AAV-MaCPNS1	AAV9	VR-VIII	Insertion	588	PHEGSSR	C57BL/6J mouse, Sprague-Dawley rat, marmoset, rhesus macaque	PNS (neurons), CNS (neurons and astrocytes (marmoset). Neurons and astrocytes, with neuronal bias and no endothelial cells or oligodendrocytes (rhesus macaque)), liver de-targeted	Broad (marmoset via IV). Cortex, hippocampus, putamen and brainstem (infant rhesus macaque via IV)	Not Ly6A	[270, 315]
	AAV-MaCPNS2	AAV9	VR-VIII	Insertion	588	PNASVNS	C57BL/6J mouse, Sprague-Dawley rat, marmoset, rhesus macaque	PNS (neurons), CNS (neurons and astrocytes (marmoset and rhesus macaque), with astrocytic bias (marmoset), and no endothelial cells or oligodendrocytes (rhesus macaque)), liver de-targeted	Broad (marmoset via IV). Cortex, hippocampus, putamen and brainstem (infant rhesus macaque via IV)	Not Ly6A. AAVR	[270, 315]
	AAV.cc47	AAV9	VR-IV	Substitution	452-458	GVSLGGG	Pig, C57BL/6 mouse, cynomolgus macaque	Heart, skeletal muscle and CNS (mouse). Heart, CNS (neurons and glia) and spinal cord (cynomolgus macaque). CNS (neurons and glia) (pig)	Broad (neonatal mouse via ICV). Cortex, cerebellum (adult cynomolgus macaque via ICM). Cortex, cerebellum (pig via intrathecal infusion)		[273]
	AAV-BI30	AAV9	VR-VIII	Insertion	588	NNSTRGG	C57BL/6 and BALB/cJ mouse, rat, human and mouse cells in vitro	CNS (endothelial cells), endothelial cells in peripheral organs, human brain endothelial cells		LRP6	[261, 315]
	AAV9.HR	AAV9	VR-VI	Substitution	527, 533	H>Y, R>S	C57BL/6 mouse	CNS (neurons)			[376]
	BI-hTFR1	AAV9	VR-VIII	Insertion	588	Undisclosed	C57BL/6 mouse	CNS (neurons and astrocytes), spinal cord, DRG-detargeted	Cortex, striatum, thalamus (mouse via IV)	TFR1	[299]
	AAV-Se1	AAV9	VR-VIII	Insertion	588	NGVRSVG	C57BL/6 and BALB/c mouse, marmoset	CNS (endothelial cells and astrocytes, with endothelial bias (mouse), neurons and astrocytes (marmoset)), liver de-targeted	Broad (mouse via IV). Cortex, cerebellum (marmoset)		[266]
	AAV-Se2	AAV9	VR-VIII	Insertion	588	PGVPGRF	C57BL/6 and BALB/c mouse, marmoset	CNS (neuronal and astrocytic bias (mouse), neurons and astrocytes (marmoset)), liver de-targeted	Broad (mouse via IV). Cortex, cerebellum, and preferentially thalamus and caudoputamen (marmoset)	Ly6C1, Ly6C2, Ly6E	[266]
	AAVMYO	AAV9	VR-VIII	Insertion	588, 590	GRGDLGLS, A	C57BL/6 and CBA17-SCID mouse	Heart, skeletal muscle, liver de-targeted		Speculated ITGA7	[276, 277]
				Substitution	586-588,	SAQ>GQS
	MyoAAV 1A	AAV9	VR-VIII	Insertion	588	RGDLTTP	C57BL/6, BALB/c and DBA/2J mouse, human cells in vitro	Heart, skeletal muscle, liver de-targeted, human myotubules		AlphaVbeta6 andalpha8beta1 integrin. Not alphaVbeta1, alphaVbeta3 or alphaVbeta8 integrin. AAVR	[278]
	MyoAAV 2A	AAV9	VR-VIII	Insertion	588	RDGQTTL	C57BL/6 mouse, human cells in vitro	Heart, skeletal muscle, liver de-targeted, human myotubules		AlphaVbeta1, alphaVbeta3, alphaVbeta6 and alphaVbeta8 integrin	[278]
				Substitution	586-588	SAQ>GPG
	MyoAAV 3A	AAV9	VR-VIII	Insertion	588	RGDYVGL	C57BL/6 mouse, cynomolgus macaque	Heart, skeletal muscle, liver de-targeted		AlphaVbeta3, alphaVbeta6 and alphaVbeta8 integrin. AAVR	[278]
	MyoAAV 4A	AAV9	VR-VIII	Insertion	588	RGDYNSL	C57BL/6 mouse, cynomolgus macaque	Heart, skeletal muscle, liver de-targeted		AlphaVbeta3, alphaVbeta6 and alphaVbeta8 integrin. AAVR	[278]
				Substitution	587-588	AQ>NS
	MyoAAV 4E	AAV9	VR-VIII	Insertion	588	RGDFNNT	C57BL/6 mouse, cynomolgus macaque	Heart, skeletal muscle, liver de-targeted		AlphaVbeta3, alphaVbeta6 and alphaVbeta8 integrin. AAVR	[278]
				Substitution	586-588	SAQ>ENR
	MyoAAV 4C	AAV9	VR-VIII	Insertion	588	RGDYTSM	C57BL/6 mouse, cynomolgus macaque	Heart, skeletal muscle, liver de-targeted		AlphaVbeta3, alphaVbeta6 and alphaVbeta8 integrin. AAVR	[278]
				Substitution	586-588	SAQ>QER
	AAV-S	AAV9	VR-VIII	Insertion	588	STTLYSP	C57BL/6j mouse, cynomolgus macaque	Ear (HC, SC and vestibular organs (mouse). Vestibular organs and broad cell types except spiral ganglion neurons (cynomolgus macaque))			[272]
	AAV9.24	AAV9	VR-V	Substitution	503	W>R	BALB/c mouse	Heart, skeletal muscle, liver de-targeted			[255]
	AAV9.45	AAV9	VR-VIII	Substitution	498, 602	N>Y, L>F	BALB/c mouse	Heart, skeletal muscle, liver de-targeted			[255]
	AAV9.61	AAV9	VR-V	Substitution	498	N>I	BALB/c mouse	Heart, skeletal muscle, liver de-targeted			[255]
	AAV9.68	AAV9	VR-V	Substitution	504	P>T	BALB/c mouse	Liver			[255]
	AAV9-GA	AAV9	VR-I	Substitution	267	G>A	C57BL/6 mouse	Liver de-targeted			[304]
	AAV9-GAST	AAV9	VR-I	Substitution	267, 269	G>A, S>T	C57BL/6 mouse	Liver de-targeted			[304]
	cA2	Chimera	Cap	DNA Shuffling	N/A	Hybrid of AAV1, AAV2 (majority of the sequence), AAV6 (VR-I), AAV8 (VR-II and III) and AAV9 (VR-IX)	BALB/c mouse	Heart, skeletal muscle and liver			[234]
	AAV2.5T	Chimera	Cap	DNA Shuffling	N/A	AA1-128 from AAV2 and 129-725 from AAV5	Human cells in vitro	Human lung epithelium cells		SIA, not HSPG	[282]
			VR-VIII	Substitution	581	A>T
	AAVM41	Chimera	Cap	DNA Shuffling	N/A	Hybrid of AAV1, 6, 7 and 8	C57BL/6L and C57BL/6J mouse, rat, F1B hamster	Heart, liver de-targeted			[283]
	SCH9	Chimera	Cap	DNA Shuffling	N/A	Hybrid of AAV2, 6, 8 and 9 with the AAV2 VR-V to VR-VIII, the AAV8 5-fold pore structure and the AAV9 VR-IV	C57BL/6 mouse	CNS (neural stem cells and neurons)	Cerebellum (mouse via ICV)		[284]
	AAV-B1	Chimera	Cap	DNA Shuffling	N/A	Hybrid of AAV8 (majority of the sequence) and rh10 (some VR-IV residues)	C57BL/6 mouse, cat	CNS (neurons, endothelial cells and oligodendrocytes), spinal cord (endothelial cells and astrocytes), heart, skeletal muscle, eye (endothelial cells), and liver de-targeted (mouse). CNS (neurons, Purkinje cells, motor neurons, but no endothelial cells), heart, skeletal muscle, and liver de-targeted (cat)	Broad (mouse via IV). Cortex, striatum, hippocampus, thalamus, cerebellum, midbrain (cat via IV)		[285]
	AAV-KP1	Chimera	Cap	DNA Shuffling	N/A	C-terminal as a hybrid of 7 serotypes and C-terminal from AAV3B	Mouse and human cells in FRG/N xenograft mice	Liver, human islet cells			[287]
	AAV-LK03	Chimera	Cap	DNA Shuffling	N/A	Hybrid of mainly AAV3B but also AAV1, 2, 4, 6, 8 and 9	Human cells in vitro and in FRG xenograft mice	Liver, human hepatoma cell line			[191, 286]
	AAV-AM	AAV-LK03	VR-I	Insertion	265	G	Human and mouse cells in FRG xenograft mice	Liver			[286]
	AAV-DJ	Chimera	Cap	DNA shuffling	N/A	Composed primarily of AAV2, AAV8 and AAV9	C57BL/6 mouse, human cells in vitro	Liver, primary human hepatocytes, melanoma cells and embryonic stem cells			[232]
	AAV-ie	AAV-DJ	VR-VIII	Insertion	589	DGTLAVPFK	C57BL/6 mouse, human cells in vitro	Ear (HC, SC and vestibular organs), human SC and HC			[300]
	AAV-DJ-X1	AAV-DJ	VR-VIII	Insertion	588	GNNTRASV	C57/BL6J mouse, human cells in vitro	CNS (endothelial cells), human brain endothelial cells			[252]
	AAV-DJ-NSS	AAV-DJ	VR-VIII	Insertion	588	NSSRDLG	FVB/NJ mouse	Lung (alveolar cells)			[232]
	AAV-DJ-MVN	AAV-DJ	VR-VIII	Insertion	588	MVNNFEW	FVB/NJ mouse	Lung (alveolar macrophages)			[232]
	Anc80	De novo	Cap	Ancestral DNA sequence reconstruction	N/A	Most similar to AAV.rh10 (58 differing residues)	N/A	N/A			[302]
	Anc80L65	Anc80	[VR-I], [Cap], [VR-V], [Cap], [VR-VIII], [Cap]	Substitution	[266], [313, 413], [497], [566, 580], [591], [616]	A>G, R>K, E>Q, A>T, S>N, Q>E, S>A, N>D	C57BL/6 mouse	Broad peripheral organ tropism, eye (RPE, photoreceptors and cells in the inner retina), ear (HC and vestibular organs)			[302, 303]
	Anc80L1533	Anc80	Cap	Substitution	266	A>G	C57BL/6 mouse	Liver			[304]
	CNS: central nervous system; PNS: peripheral nervous system; RGC: retinal ganglion cells; RPE: retinal pigment epithelium, HC: hair cells; SC: supporting cells; IV: intravascular; ICV:intracerebroventricular; CSF: cerebrospinal fluid; ITGA7: integrin alpha-7; CA-IV: carbonic anhydrase IV; Ly: lymphocyte activation protein; SIA: sialic acid; PSA: polysialic acid ; LRP6: Low-density-lipoprotein-rec…
	The preferred tropism for individual AAV capsid variants is defined by the authors in the cited reference and the definitions are not uniform. When species is not indicated, it is referred to mouse. For more details see text and cited references.
